# Supplementary material for: Genetic Drift, Purifying Selection and Vector Genotype Shape Dengue Virus Intra-host Genetic Diversity in Mosquitoes
Source: PLoS Genet. 2016 Jun 15;12(6):e1006111. doi: 10.1371/journal.pgen.1006111 (PMC4909269; doi:10.1371/journal.pgen.1006111)
Supplement: S1 File — (XLSX) [file pgen.1006111.s007.xlsx]

## Sheet: ddRAD-seq - Adapters
Number	Name	Oligo Sequence 5' - 3'	Modification	Purification	Synthesis scale
P1
1	TCGA_NIaIII_P1.1	ACACTCTTTCCCTACACGACGCTCTTCCGATCTTCGACATG	none	standard desalt	100nmole
2	GTAGT_NIaIII_P1.1	ACACTCTTTCCCTACACGACGCTCTTCCGATCTGTAGTCATG	none	standard desalt	100nmole
3	GCCAAT_NIaIII_P1.1	ACACTCTTTCCCTACACGACGCTCTTCCGATCTGCCAATCATG	none	standard desalt	100nmole
4	TAGTTT_NIaIII_P1.1	ACACTCTTTCCCTACACGACGCTCTTCCGATCTTAGTTTCATG	none	standard desalt	100nmole
5	CTTGG_NIaIII_P1.1	ACACTCTTTCCCTACACGACGCTCTTCCGATCTCTTGGCATG	none	standard desalt	100nmole
6	CGATGTA_NIaIII_P1.1	ACACTCTTTCCCTACACGACGCTCTTCCGATCTCGATGTACATG	none	standard desalt	100nmole
7	AGTCAA_NIaIII_P1.1	ACACTCTTTCCCTACACGACGCTCTTCCGATCTAGTCAACATG	none	standard desalt	100nmole
8	AACCA_NIaIII_P1.1	ACACTCTTTCCCTACACGACGCTCTTCCGATCTAACCACATG	none	standard desalt	100nmole
9	TGCAT_NIaIII_P1.1	ACACTCTTTCCCTACACGACGCTCTTCCGATCTTGCATCATG	none	standard desalt	100nmole
10	ACTTC_NIaIII_P1.1	ACACTCTTTCCCTACACGACGCTCTTCCGATCTACTTCCATG	none	standard desalt	100nmole
11	CGTAC_NIaIII_P1.1	ACACTCTTTCCCTACACGACGCTCTTCCGATCTCGTACCATG	none	standard desalt	100nmole
12	GGTTG_NIaIII_P1.1	ACACTCTTTCCCTACACGACGCTCTTCCGATCTGGTTGCATG	none	standard desalt	100nmole
1	TCGA_NIaIII_P1.1	/5Phos/TCGAAGATCGGAAGAGCGTCGTGTAGGGAAAGAGTGT	5'Phosphorylation	standard desalt	100nmole
2	GTAGT_NIaIII_P1.1	/5Phos/ACTACAGATCGGAAGAGCGTCGTGTAGGGAAAGAGTGT	5'Phosphorylation	standard desalt	100nmole
3	GCCAAT_NIaIII_P1.1	/5Phos/ATTGGCAGATCGGAAGAGCGTCGTGTAGGGAAAGAGTGT	5'Phosphorylation	standard desalt	100nmole
4	TAGTTT_NIaIII_P1.1	/5Phos/AAACTAAGATCGGAAGAGCGTCGTGTAGGGAAAGAGTGT	5'Phosphorylation	standard desalt	100nmole
5	CTTGG_NIaIII_P1.1	/5Phos/CCAAGAGATCGGAAGAGCGTCGTGTAGGGAAAGAGTGT	5'Phosphorylation	standard desalt	100nmole
6	CGATGTA_NIaIII_P1.1	/5Phos/TACATCGAGATCGGAAGAGCGTCGTGTAGGGAAAGAGTGT	5'Phosphorylation	standard desalt	100nmole
7	AGTCAA_NIaIII_P1.1	/5Phos/TTGACTAGATCGGAAGAGCGTCGTGTAGGGAAAGAGTGT	5'Phosphorylation	standard desalt	100nmole
8	AACCA_NIaIII_P1.1	/5Phos/TGGTTAGATCGGAAGAGCGTCGTGTAGGGAAAGAGTGT	5'Phosphorylation	standard desalt	100nmole
9	TGCAT_NIaIII_P1.2	/5Phos/ATGCAAGATCGGAAGAGCGTCGTGTAGGGAAAGAGTGT	5'Phosphorylation	standard desalt	100nmole
10	ACTTC_NIaIII_P1.2	/5Phos/GAAGTAGATCGGAAGAGCGTCGTGTAGGGAAAGAGTGT	5'Phosphorylation	standard desalt	100nmole
11	CGTAC_NIaIII_P1.2	/5Phos/GTACGAGATCGGAAGAGCGTCGTGTAGGGAAAGAGTGT	5'Phosphorylation	standard desalt	100nmole
12	GGTTG_NIaIII_P1.2	/5Phos/CAACCAGATCGGAAGAGCGTCGTGTAGGGAAAGAGTGT	5'Phosphorylation	standard desalt	100nmole
P2
1	GCTGA_MluCI_P2.1	GTGACTGGAGTTCAGACGTGTGCTCTTCCGATCTGCTGA	none	standard desalt	100nmole
2	ATGAG_MluCI_P2.1	GTGACTGGAGTTCAGACGTGTGCTCTTCCGATCTATGAG	none	standard desalt	100nmole
3	TGGAA_MluCI_P2.1	GTGACTGGAGTTCAGACGTGTGCTCTTCCGATCTTGGAA	none	standard desalt	100nmole
4	CATAT_MluCI_P2.1	GTGACTGGAGTTCAGACGTGTGCTCTTCCGATCTCATAT	none	standard desalt	100nmole
5	ATTAC_MluCI_P2.1	GTGACTGGAGTTCAGACGTGTGCTCTTCCGATCTATTAC	none	standard desalt	100nmole
1	GCTGA_MluCI_P2.2	/5Phos/AATTTCAGCAGATCGGAAGAGCGAGAACAA	5'Phosphorylation	standard desalt	100nmole
2	ATGAG_MluCI_P2.2	/5Phos/AATTCTCATAGATCGGAAGAGCGAGAACAA	5'Phosphorylation	standard desalt	100nmole
3	TGGAA_MluCI_P2.2	/5Phos/AATTTTCCAAGATCGGAAGAGCGAGAACAA	5'Phosphorylation	standard desalt	100nmole
4	CATAT_MluCI_P2.2	/5Phos/AATTATATGAGATCGGAAGAGCGAGAACAA	5'Phosphorylation	standard desalt	100nmole
5	ATTAC_MluCI_P2.2	/5Phos/AATTGTAATAGATCGGAAGAGCGAGAACAA	5'Phosphorylation	standard desalt	100nmole

## Sheet: ddRAD-seq - Schematic
			Adapter P1 (NIaIII overhang)
PCR 1 5'- 3'	AATGATACGGCGACCACCGAGATCTACACTCTTTCCCTACACGACG						NIaIII
		5'	ACACTCTTTCCCTACACGACGCTCTTCCGATCTGCATGCATG		NNNNNNNNNN
		3'	TGTGAGAAAGGGATGTGCTGCGAGAAGGCTAGACGTAC/5Phos/		GTACNNNNNNNNNN
			Adapter P2 (MluCI overhang)
PCR 2 5'-3'	CAAGCAGAAGACGGCATACGAGATGTGACTGGAGTTCAGACGTGTGC						MluCI
		5'	GTGACTGGAGTTCAGACGTGTGCTCTTCCGATCTGCTGA		AATTNNNNNNNNNN
		3'	AACAAGAGCGAGAAGGCTAGACGACTTTAA/5Phos/		NNNNNNNNNN
			Adapter P1 (NIaIII overhang)				Adapter P2 (MluCI overhang)
PCR F 5'- 3'	AATGATACGGCGACCACCGAGATCTACACTCTTTCCCTACACGACG
		5'	ACACTCTTTCCCTACACGACGCTCTTCCGATCTGCATGCATG		NNNNNNNNNN		/5Phos/AATTTCAGCAGATCGGAAGAGCGAGAACAA	3'
		3'	TGTGAGAAAGGGATGTGCTGCGAGAAGGCTAGACGTAC/5Phos/		GTACNNNNNNNNNNTTAA		AGTCGTCTAGCCTTCTCGTGTGCAGACTTGAGGTCAGTG	5'
							CGTGTGCAGACTTGAGGTCAGTGTAGAGCATACGGCAGAAGACGAAC			PCR R 5'-3'
		Red	Sequencing primer for single-end reads
		Orange	Sequencing primer for paired-end reads
		Blue	Barcode P1
		Purple	Barcode P2
		NNN	sequence read
		Pink	Flowcell annealing
					4000

## Sheet: ddRAD-seq - Primers
Name	Oligo Sequence 5' - 3'
PCR 1	AATGATACGGCGACCACCGAGATCTACACTCTTTCCCTACACGACG
PCR 2	CAAGCAGAAGACGGCATACGAGATGTGACTGGAGTTCAGACGTGTGC

## Sheet: Virus library prep
	Primer name	Sequence	Adapted from	DENV genome fragment	Fragment size	Position on the genome	Annealing temperature	Comment
Forward	d1s1C	AGTTGTTAGTCTACGTGGAC	Christenbury et al., 2010	1	1570	1-1570	50
Reverse	D1-3R	CCATTGTTTGTGGACGAGCC	Fansiri et al., 2013
Forward	D1-4F	TGCATTGAAGCCAAAATATCAAA	Fansiri et al., 2013	2	1448	1112-2559	50
Reverse	d1a17	CCAATGGCYGCTGAYAGTCT	Christenbury et al., 2010
Forward	D1-5F	GCATGGGACTTCGGCTCTATAGG	Fansiri et al., 2013	3	1294	2189-3482	55
Reverse	D1-5R	CTGACCCTGCAGAGACCATTGA	Fansiri et al., 2013
Forward	D1-LAB-6Fm	AGGAGAAGATGGGTGCTGGTACGG	Fansiri et al., 2013	4	1295	3391-4685	50
Reverse	D1-LAB-6R	CTCCCCTGGTGACGTGCCACATT	Fansiri et al., 2013
Forward	D1-8F	CAAAGAGGACTGTTGGGCAGG	Fansiri et al., 2013	5	1273	4598-5870	55
Reverse	D1-8R	TCACTGGCATCGGTCCGGCTA	Fansiri et al., 2013
Forward	D1-10F	GGTAATAGACCCAAGGCGGTG	Fansiri et al., 2013	6	1172	5785-6956	60
Reverse	D1-10R	CTGCATAGAGAGTCCAGGCTGAAG	Fansiri et al., 2013
Forward	D1-12Fm	CACAAAGAAAGATTTAGGGATTG	Fansiri et al., 2013	7	1317	6850-8166	50
Reverse	D1-12R	CTTTGCATTTGCTCCAGAGTTTC	Fansiri et al., 2013
Forward	D1-14Fm	TACGCGTCCTAAAGATGGTGGAACC	Fansiri et al., 2013	8	1053	8058-9110	55
Reverse	D1-14Rm	TGTGGAGTCCTTCTCCTTCCACTC	Fansiri et al., 2013
Forward	D1-16F	GGAAAGGCAAAAGGAAGTCGTG	Fansiri et al., 2013	9	1000	8966-9965	50
Reverse	D1-16R	CATGGATTGACCAGGTTGTG	Fansiri et al., 2013
Forward	D1-18F	AGCTGATGTACTTCCACAGGAGA	Fansiri et al., 2013	10	878	9858-10735	60
Reverse	d1a5B	AGAACCTGTTGATTCAACRGC	Christenbury et al., 2010					Used for RT step
Forward	qPCR-F	GGAAGGAGAAGGACTCCACA	Kong et al., 2006		105	9091-9195	60	Used for qPCR
Reverse	qPCR-R	ATCCTTGTATCCCATCCGGCT	Kong et al., 2006
References
Kong YY, Thay CH, Tin TC, Devi S. Rapid detection, serotyping and quantitation of dengue viruses by TaqMan real-time one-step RT-PCR. 2006 J Virol Methods 138(1-2):123-30
Christenbury JG, Aw PP, Ong SH, Schreiber MJ, Chow A, Gubler DJ, Vasudevan SG, Ooi EE, Hibberd ML. A method for full genome sequencing of all four serotypes of the dengue virus. 2010 J Virol Methods 169(1):202-6. doi: 10.1016/j.jviromet.2010.06.013.
Fansiri T, Fontaine A, Diancourt L, Caro V, Thaisomboonsuk B, Richardson JH, Jarman RG, Ponlawat A, Lambrechts L. Genetic mapping of specific interactions between Aedes aegypti mosquitoes and dengue viruses. 2013 PLoS Genet. 9(8):e1003621. doi: 10.1371/journal.pgen.1003621.
