# Supplementary material for: Genetic Drift, Purifying Selection and Vector Genotype Shape Dengue Virus Intra-host Genetic Diversity in Mosquitoes
Source: PLoS Genet. 2016 Jun 15;12(6):e1006111. doi: 10.1371/journal.pgen.1006111 (PMC4909269; doi:10.1371/journal.pgen.1006111)
Supplement: S2 File — (TXT) [file pgen.1006111.s008.txt]

#PREAMBLE####
library(ggplot2)
library(plyr)

#Create data

set.seed(1)
SNV_frequency=rexp(100, rate=100)
plot(SNV_frequency)
Viral_pop=round(rnorm(100, mean=2000, sd=200))
Bottleneck = round(rnorm(100, mean=28, sd=5))
sample = 1:100

#Run simulation

results2 <- data.frame()

for (i in sample){
  variants = length(SNV_frequency)
  result.variant <- data.frame()
  for(j in 1:variants){
    nA = rep("A",Viral_pop[i]*SNV_frequency[j])
    nB = rep("B",Viral_pop[i]*(1-SNV_frequency[j]))   
    pop = as.factor(c(nA, nB))
    ini=data.frame(Variant=j, Sample=i,Frequency=SNV_frequency[j], Statut ="Before")
    
    sampling = sample(pop, size=Bottleneck[i], replace=FALSE)
    New.frequency = length(sampling[sampling=="A"]) / Bottleneck[i]
    result.b <- data.frame(Variant=j, Sample=i,Frequency=New.frequency, Statut ="After")
    result.variant <- rbind.fill(result.variant,result.b,ini)
  }
  results2 = rbind.fill(results2, result.variant)
}
results2$Statut <- factor(results2$Statut, levels = c("Before","After"))

#Parse results

results2.2 = subset(results2, Frequency > 0.01)

data.Sn <- ddply(results2.2, .(Statut, Sample), mutate, Sn.site = -(Frequency*log(Frequency)+(1-Frequency)*log(1-Frequency))/log(4))
data.Sn[is.na(data.Sn)] <- 0
data.Sn2 <- ddply(data.Sn, .(Statut, Sample), summarize, mean.Sn=sum(Sn.site)/11000)

data.pi <- ddply(results2.2, .(Statut, Sample), mutate, Pi.site = (1-((Frequency^2)+((Frequency-1)^2))))
data.pi[is.na(data.pi)] <- 0
data.pi2 <- ddply(data.pi, .(Statut, Sample), summarize, mean.pi=sum(Pi.site)/11000)

data.Sn.omni <- ddply(results2, .(Statut, Sample), mutate, Sn.site = -(Frequency*log(Frequency)+(1-Frequency)*log(1-Frequency))/log(4))
data.Sn.omni[is.na(data.Sn.omni)] <- 0
data.Sn2.omni <- ddply(data.Sn.omni, .(Statut, Sample), summarize, mean.Sn=sum(Sn.site)/11000)

data.pi.omni <- ddply(results2, .(Statut, Sample), mutate, Pi.site = (1-((Frequency^2)+((Frequency-1)^2))))
data.pi.omni <- na.omit(data.pi.omni)

data.pi2.omni <- ddply(data.pi.omni, .(Statut, Sample), summarize, mean.pi=sum(Pi.site)/11000, N=length(Pi.site))

#Display results

data.Sn2 <- data.Sn2[100:200,]
p1 <- ggplot(data=data.Sn2, aes(x=as.factor(Statut), y=mean.Sn))
p1 <- p1 + geom_boxplot(outlier.shape=NA, width=0.5, position=position_dodge(0.5)) + geom_point(position=position_jitter())
p1 <- p1 + theme_bw() + ylab(expression(atop("Averaged Sn per site over", paste("all positions per sample")))) + xlab(label="bottleneck") + theme(text = element_text(size=15))
print(p1)

data.pi2 <- data.pi2[100:200,]

p2 <- ggplot(data=data.pi2, aes(x=as.factor(Statut), y=mean.pi))
p2 <- p2 + geom_boxplot(outlier.shape=NA, width=0.5, position=position_dodge(0.5)) + geom_point(position=position_jitter())
p2 <- p2 + theme_bw() + ylab(expression(atop(paste("Averaged ",pi," over all positions"), paste("per sample")))) + xlab(label="bottleneck") + theme(text = element_text(size=15))
print(p2)

data.Sn2.omni <- data.Sn2.omni[100:200,]

p3 <- ggplot(data=data.Sn2.omni, aes(x=as.factor(Statut), y=mean.Sn))
p3 <- p3 + geom_boxplot(outlier.shape=NA, width=0.5, position=position_dodge(0.5)) + geom_point(position=position_jitter())
p3 <- p3 + theme_bw() + ylab(expression(atop("Averaged Sn per site over", paste("all positions per sample")))) + xlab(label="bottleneck") + theme(text = element_text(size=15))
print(p3)

data.pi2.omni <- data.pi2.omni[100:200,]

p4 <- ggplot(data=data.pi2.omni, aes(x=as.factor(Statut), y=mean.pi))
p4 <- p4 + geom_boxplot(outlier.shape=NA, width=0.5, position=position_dodge(0.5)) + geom_point(position=position_jitter())
p4 <- p4 + theme_bw() + ylab(expression(atop(paste("Averaged ",pi," over all positions"), paste("per sample")))) + xlab(label="bottleneck") + theme(text = element_text(size=15))
print(p4)

#Statistical tests
wilcox.test(data.pi2.omni[2:101,3], mu=data.pi2.omni[1,3])
wilcox.test(data.Sn2.omni[2:101,3], mu=data.Sn2.omni[1,3])
wilcox.test(data.pi2[2:101,3], mu=data.pi2[1,3])
wilcox.test(data.Sn2[2:101,3], mu=data.Sn2[1,3])
